# Supplementary material for: Impact of Land-Use Change on Vascular Epiphytes: A Review
Source: Plants (Basel). 2025 Apr 11;14(8):1188. doi: 10.3390/plants14081188 (PMC12030193; doi:10.3390/plants14081188)
Supplement: Supplementary file 1 [file plants-14-01188-s001.zip]

Archive with 1 entries (1 files):
- plants-3536668-supplementary.pdf
